# Supplementary material for: Understanding turnover intention among preschool teachers in China: the role of psychological contract violation, organizational cynicism, and equity sensitivity
Source: Front Psychol. 2026 Mar 11;17:1734017. doi: 10.3389/fpsyg.2026.1734017 (PMC13013043; doi:10.3389/fpsyg.2026.1734017)
Supplement: Supplementary file 1 [file Table_1.xlsx]

## Sheet: 正式数据
编号	性别	年龄	教育程度	月收入	PCV1	PCV2	PCV3	PCV4	OCC1	OCC2	OCC3	OCC4	OCC5	OCA1	OCA2	OCA3	OCA4	OCB1	OCB2	OCB3	OCB4	ES1	ES2	ES3	ES4	ES5	ES6	ES7	ES8	ES9	ES10	ES11	ES12	ES13	ES14	ES15	ES16	TI1	TI2	TI3
1	1	3	2	3	5	5	3	4	4	5	4	3	5	3	2	3	2	5	5	3	4	4	4	5	5	5	4	5	4	5	4	4	4	5	5	4	4	7	6	4
2	2	2	3	3	4	5	5	5	5	4	5	5	5	3	3	3	2	5	5	5	5	4	5	4	5	3	5	5	3	4	3	3	4	4	4	4	3	4	4	5
3	1	3	3	4	4	5	4	4	3	5	3	5	5	5	4	4	5	5	5	3	5	5	5	4	4	4	4	5	4	5	5	5	4	5	4	5	4	6	5	7
4	1	2	4	4	4	4	4	4	5	5	4	3	2	5	4	5	4	4	4	4	5	4	4	5	5	4	5	3	5	5	2	5	4	5	4	4	5	5	7	4
5	1	2	3	4	4	5	4	4	5	4	4	3	5	5	4	4	4	4	5	4	4	4	4	5	5	4	4	5	4	5	5	5	5	4	4	4	4	7	6	4
6	2	3	3	3	2	1	1	3	2	2	3	1	1	3	3	3	3	2	2	2	2	4	3	4	3	4	4	3	3	3	3	2	3	3	3	3	4	4	4	3
7	1	3	3	5	5	3	5	5	4	5	5	4	4	4	5	5	5	5	4	5	5	2	1	2	2	2	2	2	2	1	2	2	2	1	2	3	2	7	6	7
8	1	2	4	3	4	5	4	5	4	5	4	5	5	5	5	4	3	4	5	5	5	5	5	5	5	5	5	5	5	5	4	5	4	5	3	5	5	5	7	7
9	1	2	3	4	4	4	5	4	4	4	5	4	4	4	4	5	4	4	3	5	5	5	5	5	4	5	4	5	5	4	4	4	4	5	4	4	4	5	7	5
10	1	4	4	4	4	4	5	5	5	3	5	5	5	5	5	4	3	4	5	5	5	2	1	2	2	2	2	1	2	3	1	1	2	2	1	3	2	7	6	6
11	2	5	3	2	5	4	4	5	5	5	4	4	5	5	5	5	3	5	5	5	4	4	4	5	3	3	4	4	4	4	4	4	4	4	4	5	4	4	3	2
12	2	3	3	2	4	5	2	4	4	4	2	4	4	5	3	5	4	3	3	5	5	2	3	2	2	2	2	1	2	3	1	2	3	2	2	1	2	4	5	6
13	2	2	3	5	4	4	4	4	4	5	2	5	4	5	3	5	4	4	3	5	5	5	3	4	3	5	4	4	4	5	5	5	5	4	4	4	5	6	5	5
14	2	2	3	3	5	5	5	5	5	5	5	5	5	3	4	5	5	2	1	2	1	5	4	4	3	5	5	5	5	4	4	3	4	4	5	5	4	2	2	1
15	1	3	3	3	5	5	3	4	5	4	5	4	3	2	5	4	4	5	4	5	3	4	5	5	3	4	4	4	4	5	5	4	5	4	4	4	5	6	5	5
16	2	4	3	3	4	4	4	5	4	4	4	5	4	4	4	5	5	5	5	4	4	5	4	5	5	4	4	5	4	5	4	5	4	5	4	4	5	7	5	6
17	2	3	3	3	4	4	5	5	5	5	5	3	5	5	4	5	5	5	5	5	4	4	5	4	4	4	3	3	4	4	4	4	5	3	4	4	4	2	3	1
18	1	3	3	5	4	5	4	4	4	4	5	4	4	5	4	4	5	5	4	4	4	5	4	4	5	5	4	5	4	4	4	4	5	5	4	4	5	7	5	5
19	1	4	3	4	4	5	4	3	4	5	4	4	3	5	4	4	5	4	4	5	4	4	4	4	4	4	5	4	5	4	5	5	4	4	5	5	4	7	4	6
20	2	2	3	3	4	5	4	5	4	4	5	4	5	5	4	5	4	5	5	5	4	5	5	5	3	5	4	5	2	2	4	4	5	5	4	3	3	2	3	2
21	1	4	3	4	4	3	5	5	5	3	4	5	5	4	5	4	4	4	4	5	5	5	3	5	5	5	4	4	5	5	3	5	5	3	5	5	5	6	7	5
22	2	3	3	5	4	4	3	4	4	3	4	5	2	5	4	5	4	4	4	4	4	2	3	3	3	2	3	3	2	3	3	3	3	3	2	3	3	6	5	4
23	1	2	3	4	4	5	4	4	5	4	3	5	5	5	5	2	4	5	5	5	3	4	4	5	5	5	4	4	5	5	4	5	4	5	5	2	5	5	7	5
24	2	3	3	4	4	5	3	4	4	3	4	3	4	4	3	4	4	4	5	4	4	4	4	4	5	4	4	4	4	4	4	4	5	5	4	4	5	7	3	5
25	1	3	3	4	4	5	5	5	5	4	5	5	5	4	4	4	5	4	4	3	4	4	5	5	4	5	5	5	4	5	4	5	4	4	5	5	5	6	7	5
26	1	3	3	4	5	4	5	3	5	4	4	3	5	4	5	4	5	5	4	3	5	5	3	5	5	4	4	4	5	5	5	5	5	4	4	3	5	6	5	6
27	1	2	3	5	5	5	5	5	2	3	3	2	3	5	5	3	5	1	3	3	3	5	4	4	4	5	5	3	4	5	5	4	4	5	5	4	4	5	5	4
28	2	2	1	1	4	5	4	4	5	5	2	5	4	5	3	4	5	4	5	4	4	5	5	4	4	4	5	5	5	5	5	3	4	4	4	4	5	5	7	5
29	2	2	3	4	2	3	2	2	3	3	2	3	3	2	4	3	3	4	3	4	5	3	3	3	4	4	4	5	3	4	3	5	5	3	4	3	3	2	3	5
30	1	3	3	4	5	4	4	5	5	5	3	5	5	4	5	4	5	5	4	5	5	5	5	4	3	5	5	5	5	5	5	5	5	5	5	5	5	7	7	6
31	2	2	3	2	2	3	3	2	2	4	4	3	2	4	4	4	3	5	4	3	4	2	1	2	2	2	1	2	2	2	2	3	2	3	2	2	2	3	4	5
32	2	4	3	4	5	5	5	4	5	5	4	5	5	4	4	4	4	5	5	5	5	2	2	3	3	3	3	3	3	1	1	2	1	2	2	1	2	2	2	1
33	1	4	3	4	5	5	5	5	5	5	5	5	5	4	5	5	5	5	5	5	5	4	5	5	4	4	4	4	5	3	4	4	4	5	4	5	4	5	6	5
34	1	4	3	5	4	5	4	5	5	5	3	5	4	2	3	3	3	5	4	5	4	4	4	5	4	5	5	4	4	4	4	5	2	5	5	4	5	5	6	4
35	1	1	2	1	5	4	5	4	4	4	5	5	4	2	3	5	4	4	5	4	5	4	5	5	5	5	5	4	5	4	4	4	5	4	5	4	4	6	6	5
36	2	5	3	4	4	5	5	5	2	2	3	2	3	5	5	5	4	5	5	4	5	4	5	5	5	5	4	4	5	4	4	5	4	4	5	5	4	6	6	4
37	2	5	2	3	4	5	3	5	4	3	5	5	5	5	5	5	5	4	5	4	5	5	3	5	5	4	5	5	3	5	5	5	5	5	5	4	5	7	5	7
38	2	4	3	4	4	5	4	4	4	4	5	5	4	5	4	4	5	4	5	4	5	4	5	4	5	5	4	4	5	4	5	4	5	5	4	4	5	7	5	6
39	2	2	4	4	4	4	5	5	4	5	5	5	4	5	5	5	5	5	5	5	4	4	5	5	4	5	5	4	4	2	4	5	5	5	4	4	5	6	5	5
40	2	2	2	3	5	4	5	5	2	2	3	2	3	5	3	5	5	5	5	5	4	4	5	5	5	5	5	3	3	5	5	5	5	5	4	3	5	6	6	4
41	2	4	4	4	4	5	4	3	4	3	4	4	4	5	4	3	5	4	4	4	5	4	4	4	4	4	5	4	5	3	4	5	5	4	4	4	5	6	5	5
42	2	3	3	4	5	5	5	5	2	2	1	3	2	4	3	5	4	2	2	3	2	4	5	4	3	5	4	4	4	4	4	5	4	4	5	4	3	5	6	5
43	2	2	3	2	4	5	4	2	4	3	4	2	5	4	4	2	4	4	4	5	3	4	4	5	4	5	4	4	4	4	4	5	3	4	5	4	4	4	5	5
44	1	4	4	4	5	4	4	4	4	4	5	4	4	5	4	5	5	4	5	4	5	5	5	3	5	4	5	5	5	5	5	4	5	5	3	3	5	6	6	6
45	1	2	3	3	4	4	4	5	3	5	4	4	5	4	3	4	5	5	4	5	4	4	5	4	4	2	5	4	5	5	5	5	5	5	4	5	4	3	7	7
46	2	3	3	3	2	2	2	1	2	2	1	1	3	2	1	4	2	1	3	3	1	4	5	5	5	4	4	5	3	4	4	5	4	3	4	5	4	1	2	2
47	2	2	2	1	5	3	5	4	5	4	5	3	4	5	5	4	4	4	4	5	5	5	4	5	4	4	5	4	4	5	5	4	4	5	4	5	5	6	6	6
48	2	3	4	4	5	4	5	3	4	5	4	4	4	5	5	5	4	4	5	4	5	5	5	3	5	4	5	5	5	5	5	4	5	5	3	3	5	6	7	5
49	1	5	3	4	1	1	1	3	2	2	1	1	2	2	2	2	2	1	3	2	1	2	1	2	3	3	2	3	2	3	1	2	3	3	2	2	1	3	4	3
50	1	2	4	5	4	5	4	4	4	4	4	5	4	4	5	5	4	5	5	4	4	5	4	5	4	4	5	5	4	4	5	5	4	5	5	4	4	5	6	7
51	1	2	3	3	4	5	4	4	4	4	5	5	3	4	5	4	4	4	4	5	4	4	4	5	5	4	4	5	4	5	5	5	5	4	4	4	4	5	7	5
52	1	2	3	3	4	4	5	4	5	5	3	4	4	4	5	4	4	4	5	5	4	3	5	5	3	5	4	5	5	4	5	3	5	5	5	5	5	7	5	6
53	2	3	4	5	1	1	1	1	1	1	1	1	2	1	1	2	2	2	2	1	1	4	5	4	4	4	5	5	3	5	4	5	5	3	4	5	4	1	2	1
54	1	2	3	3	5	3	5	5	5	4	4	5	4	5	3	4	4	5	4	5	4	4	4	5	5	4	4	5	4	4	5	5	4	5	5	5	5	7	5	6
55	1	4	3	5	4	4	5	4	4	4	5	4	5	4	4	4	5	5	5	4	4	5	4	3	3	4	5	5	3	5	5	5	5	5	5	5	5	6	5	7
56	1	2	2	3	4	4	5	5	5	4	5	4	5	5	5	4	5	5	4	5	5	2	5	4	5	4	3	4	4	3	4	5	5	5	5	5	4	4	5	4
57	1	3	4	5	4	5	4	5	4	5	5	4	4	5	5	4	5	5	5	4	4	3	4	4	5	5	4	5	5	5	5	5	5	5	5	5	5	5	7	7
58	1	2	3	3	5	4	5	4	5	5	4	4	5	4	4	4	5	4	5	5	5	4	4	4	4	5	4	5	2	4	5	4	4	2	4	5	5	2	3	3
59	1	2	3	4	5	4	5	4	5	4	5	4	5	5	5	4	5	5	5	4	5	4	4	5	4	2	4	4	5	5	4	4	4	4	4	5	4	4	3	4
60	2	2	3	4	5	5	5	5	5	5	5	5	5	5	3	5	3	3	4	4	4	2	1	2	2	3	2	3	2	2	2	3	3	3	2	2	4	5	7	6
61	1	4	2	3	5	5	5	4	5	4	5	4	5	4	5	4	5	5	5	5	5	5	5	5	5	5	5	5	5	5	5	5	5	4	5	5	5	7	7	7
62	1	4	3	4	3	2	2	2	3	2	3	3	3	3	3	3	3	4	3	4	4	4	3	4	5	4	3	5	4	4	5	4	3	3	2	2	2	3	4	2
63	2	4	2	3	5	5	4	5	3	2	2	3	3	4	4	5	5	3	2	3	2	4	5	4	5	5	4	4	4	4	3	5	4	4	4	4	5	5	3	5
64	1	2	3	4	5	4	4	4	4	5	4	5	4	4	5	5	5	5	4	4	5	5	4	5	4	5	4	5	4	5	5	4	5	4	5	5	4	5	6	7
65	2	2	2	2	4	4	5	4	5	5	3	3	5	2	5	3	4	4	5	4	5	5	4	4	4	5	4	3	4	5	5	4	5	5	5	4	4	6	6	4
66	2	2	3	5	4	4	5	5	5	5	3	5	5	4	4	4	3	5	4	5	5	4	4	4	5	5	5	5	5	4	5	4	5	4	5	5	4	7	6	5
67	1	5	3	4	4	5	5	4	4	4	5	4	5	4	5	5	4	5	4	5	4	5	5	3	5	5	5	5	4	4	5	5	5	4	5	5	5	7	6	6
68	1	2	3	4	4	5	5	4	4	5	5	4	5	5	5	3	5	4	3	2	3	4	5	4	5	4	4	4	4	5	4	5	4	4	5	4	5	5	7	4
69	1	3	2	3	3	2	2	2	4	3	3	3	2	3	2	4	3	5	3	5	3	4	4	4	3	4	3	4	4	3	4	4	4	3	4	4	3	2	3	5
70	1	2	4	5	5	4	5	5	5	5	4	5	5	5	4	4	4	4	3	4	3	5	5	5	4	5	4	4	5	4	4	5	5	4	5	5	5	6	6	6
71	1	3	3	3	4	4	5	5	4	4	5	4	5	5	5	5	4	4	5	5	4	5	5	3	5	5	5	5	4	4	5	5	5	4	5	5	5	7	5	7
72	2	1	2	2	4	5	5	5	5	4	5	5	5	2	3	2	2	4	4	3	4	5	4	4	3	5	5	4	4	5	4	5	4	5	4	4	5	7	4	4
73	2	3	3	3	5	4	4	4	4	5	4	4	4	4	4	4	5	5	3	5	5	4	3	4	5	5	5	5	3	5	5	5	5	2	5	5	5	5	7	5
74	1	4	4	4	5	5	5	4	5	5	5	5	4	5	4	5	4	4	3	3	4	5	5	5	5	5	5	4	5	5	5	5	4	4	4	3	5	5	6	7
75	1	2	3	5	5	3	5	5	3	5	5	5	5	4	5	5	3	5	4	5	5	4	3	4	3	4	5	3	4	4	5	4	3	4	5	5	5	2	3	3
76	1	4	3	5	2	2	1	3	1	2	1	3	2	4	2	3	5	2	2	2	2	3	3	3	3	4	4	3	3	4	4	4	4	3	4	4	4	2	4	3
77	1	4	3	4	5	5	4	4	5	3	5	5	5	5	4	5	5	5	5	4	5	5	4	5	5	5	5	5	5	5	5	5	3	5	5	5	5	6	7	7
78	1	2	4	3	4	4	4	4	4	5	3	3	4	4	4	4	5	5	4	5	3	4	4	5	4	4	5	5	5	4	4	5	4	5	4	2	4	4	7	5
79	1	5	3	3	3	5	5	5	4	5	5	4	4	5	4	5	5	4	4	5	5	5	2	5	5	5	5	5	5	5	5	5	5	5	5	5	5	6	7	7
80	1	2	3	4	5	4	5	4	5	4	5	4	5	5	5	5	5	5	5	4	5	5	4	4	4	4	4	4	5	2	4	4	4	5	5	5	4	3	5	4
81	2	2	3	2	3	5	5	5	5	4	5	4	5	5	5	5	5	5	4	5	5	5	5	5	5	5	5	5	5	5	5	5	5	4	5	4	5	7	7	7
82	2	2	3	4	4	4	5	3	4	4	4	3	4	5	5	5	5	4	4	4	5	5	5	4	4	5	5	4	4	4	4	5	4	4	5	4	4	5	7	5
83	2	4	3	4	5	4	4	5	5	4	5	5	4	5	5	4	5	5	5	4	5	2	1	1	1	2	2	3	2	1	2	1	3	2	2	3	3	7	7	7
84	1	4	3	4	5	5	5	5	2	3	3	3	3	3	3	2	3	3	2	3	3	4	4	4	4	4	3	4	4	5	4	4	4	5	5	4	5	5	6	6
85	2	4	2	2	5	4	4	5	5	5	5	5	3	1	2	1	1	5	4	5	5	1	2	1	2	2	2	3	1	2	3	2	1	2	3	1	2	2	2	1
86	1	2	3	5	5	4	4	5	4	5	4	5	4	2	1	2	2	4	5	5	4	5	4	4	5	4	4	2	3	4	4	5	5	4	5	5	5	5	4	5
87	1	3	3	2	4	5	4	4	5	5	4	3	4	5	4	4	5	5	4	5	4	5	4	3	5	5	5	5	5	5	5	3	4	4	5	5	5	5	7	6
88	2	3	3	4	5	5	5	5	5	5	5	5	5	5	4	3	5	5	3	3	4	2	2	3	2	3	2	2	3	3	2	3	3	3	3	2	3	7	7	5
89	1	1	2	2	5	4	4	5	5	4	5	4	4	5	4	4	5	5	3	5	5	4	5	5	5	4	5	5	5	4	5	4	5	5	4	5	5	7	7	5
90	1	2	3	5	5	3	3	5	4	3	5	4	4	5	4	3	4	5	4	4	4	4	5	5	4	5	4	5	4	4	4	5	4	4	3	4	5	5	5	6
91	1	2	3	3	4	5	4	5	5	4	5	3	5	5	5	5	4	4	5	5	5	2	3	2	1	3	2	2	1	3	1	2	1	3	1	2	2	2	3	1
92	1	3	4	4	4	5	5	5	5	4	5	5	5	5	4	5	4	5	5	5	5	5	5	5	4	4	4	4	4	4	4	4	4	5	5	4	4	4	5	5
93	2	2	3	3	5	5	4	4	4	5	5	5	4	3	3	3	3	5	5	4	5	4	5	5	4	3	4	4	5	5	5	5	5	4	5	5	4	7	5	5
94	2	4	1	1	4	3	4	2	4	4	4	3	2	4	5	4	5	4	4	4	4	3	3	2	3	1	3	1	2	2	1	2	3	1	2	3	1	4	6	4
95	2	2	1	1	5	4	5	4	5	4	4	5	4	4	4	4	4	4	5	5	5	5	5	3	5	5	5	5	3	5	4	4	5	4	5	5	5	5	7	6
96	2	2	2	4	4	5	5	2	4	5	2	5	4	4	5	5	5	5	4	4	4	4	4	5	5	5	4	2	5	4	4	5	4	5	4	5	5	7	5	5
97	2	2	3	4	4	5	4	4	4	3	5	5	3	4	4	5	5	5	5	4	3	3	2	2	3	2	1	2	2	3	2	3	4	1	2	2	1	5	7	5
98	1	4	3	5	5	4	5	4	4	5	4	5	4	4	5	5	4	5	4	4	5	5	5	5	5	5	5	5	5	5	5	5	5	3	5	3	5	7	7	5
99	1	3	3	5	4	4	4	5	4	4	5	4	4	4	5	4	4	5	4	4	5	4	4	4	4	5	5	5	5	4	4	5	5	3	4	5	5	5	5	7
100	1	2	3	4	4	5	5	5	3	3	2	2	3	5	4	4	5	4	5	5	5	4	5	4	5	5	4	5	4	4	5	5	4	3	5	5	5	6	6	4
101	1	2	2	3	4	4	5	4	5	3	4	5	5	5	4	5	5	5	4	4	5	4	2	5	4	5	5	5	5	5	4	5	5	4	4	5	5	6	7	5
102	2	2	4	5	5	4	4	4	4	4	4	3	5	4	4	3	5	4	5	4	4	4	4	4	3	4	5	5	4	5	5	5	5	4	4	5	3	5	7	4
103	1	2	2	3	5	4	5	4	5	5	5	3	5	4	5	4	5	5	4	5	5	5	5	5	5	3	5	5	5	5	5	5	5	5	5	4	5	7	7	6
104	1	3	3	4	5	5	5	5	2	2	2	2	2	4	4	5	3	2	3	2	2	4	4	4	5	4	4	4	4	5	5	5	5	4	5	3	5	5	5	6
105	1	4	4	5	4	5	4	5	4	5	4	4	5	1	3	3	2	4	5	5	4	5	4	5	4	4	5	4	5	4	4	4	4	4	5	4	4	4	6	5
106	1	3	3	2	4	4	5	3	4	4	3	4	5	5	5	4	5	4	4	5	4	4	4	4	4	5	4	5	5	4	4	5	4	5	5	4	4	5	7	5
107	2	2	3	3	4	5	4	5	4	5	4	5	5	5	5	4	5	5	5	5	4	5	5	5	5	5	5	5	5	5	5	3	5	4	5	5	5	7	7	6
108	1	2	4	4	5	5	3	4	5	3	5	4	5	5	5	5	4	5	4	5	4	3	3	5	5	5	5	5	4	3	5	5	5	5	5	5	5	7	6	5
109	1	2	3	5	4	4	4	5	4	4	4	4	5	5	4	4	5	4	4	5	4	4	5	5	5	5	5	4	4	4	3	4	4	5	5	5	4	7	4	6
110	2	2	4	4	4	5	4	4	4	5	4	4	5	5	4	5	4	5	4	4	5	5	3	5	3	4	5	5	3	5	5	5	5	5	5	4	5	7	5	6
111	2	1	2	2	5	5	5	4	5	4	5	5	5	2	3	3	3	5	5	5	5	4	4	5	5	4	4	5	4	5	4	4	4	4	4	4	4	4	5	4
112	1	2	3	4	4	4	5	4	4	4	4	5	4	3	5	5	4	4	5	5	4	4	4	5	4	4	5	4	5	4	5	4	4	4	5	5	5	7	4	6
113	1	3	4	4	4	5	5	4	5	3	5	5	5	4	5	5	4	5	4	5	5	4	5	3	4	3	4	5	4	4	4	5	4	3	5	4	4	2	4	2
114	1	3	4	4	4	4	5	5	4	5	5	4	5	5	5	2	5	5	5	5	4	3	2	2	2	1	2	1	1	2	2	1	2	2	1	3	2	6	6	7
115	2	2	3	4	4	4	5	4	5	5	5	3	3	5	4	4	4	5	5	4	3	4	5	4	5	5	4	4	4	5	5	4	5	4	5	4	4	5	5	7
116	1	3	3	4	5	3	4	4	4	4	3	4	5	4	5	5	4	4	4	4	5	5	5	2	5	3	5	5	4	5	5	4	4	5	5	4	3	6	5	5
117	1	2	3	2	5	5	5	5	5	4	2	3	3	5	5	3	5	5	5	5	5	3	4	5	3	3	2	2	3	3	2	3	3	5	3	3	4	2	3	1
118	1	2	3	4	4	4	4	5	5	4	3	4	4	5	4	4	5	4	4	5	4	4	5	2	3	4	2	3	4	4	5	5	5	5	5	5	4	5	5	7
119	1	2	3	4	4	5	5	4	5	3	5	5	5	4	5	4	5	4	5	5	5	4	4	4	3	4	4	3	4	5	4	5	4	2	4	5	5	1	2	4
120	1	2	3	3	4	5	3	5	4	4	4	4	5	4	4	5	5	5	3	4	5	4	4	5	5	5	4	4	4	4	5	4	5	4	4	5	5	6	4	7
121	2	2	2	3	4	5	4	4	3	3	5	4	5	4	4	3	4	4	4	5	4	4	4	4	4	4	4	5	4	5	5	5	4	4	5	4	4	4	7	5
122	1	2	2	4	5	4	5	4	5	5	4	4	5	5	5	5	5	5	4	5	5	2	2	3	1	2	2	3	1	2	1	2	2	1	3	3	1	7	7	7
123	2	2	3	5	4	4	5	5	4	5	5	4	5	5	4	4	4	5	5	4	5	4	5	5	5	5	5	5	5	5	4	4	4	4	5	5	4	6	6	7
124	2	3	3	5	2	1	1	2	1	2	1	3	1	2	2	1	2	2	1	1	3	1	2	2	3	3	3	3	2	3	2	3	3	2	1	2	2	4	5	5
125	2	2	3	4	4	5	4	4	4	4	4	5	3	5	4	4	4	4	4	4	5	5	4	4	5	4	4	3	5	4	4	5	5	4	5	5	5	5	5	7
126	2	3	3	2	3	2	2	3	3	3	2	5	3	3	4	4	5	4	5	4	3	4	4	5	5	4	4	3	3	4	3	4	5	4	4	4	4	7	4	2
127	1	2	3	4	4	4	5	5	3	5	5	5	4	5	3	5	4	5	4	5	5	4	5	5	5	5	5	5	4	5	4	5	5	4	5	5	5	7	6	6
128	1	4	2	4	4	5	4	5	4	5	4	5	4	4	4	5	5	5	4	5	4	5	3	5	5	5	5	4	5	5	5	3	5	5	5	5	5	6	7	6
129	1	2	4	3	4	4	3	5	4	4	2	5	4	5	4	5	5	4	4	4	5	4	4	5	4	5	5	4	4	5	5	4	3	5	4	5	4	7	6	4
130	1	2	3	3	5	5	4	5	1	1	2	1	1	5	5	4	5	5	4	5	5	4	3	4	5	4	4	4	5	5	5	5	5	4	4	4	5	5	6	4
131	1	4	4	5	5	4	4	5	5	4	5	5	4	4	5	4	4	5	5	5	4	5	5	5	4	4	5	5	4	5	4	5	5	4	5	5	4	7	5	7
132	2	5	3	3	4	5	5	4	5	4	4	5	4	3	4	5	5	4	4	5	5	5	5	5	5	5	5	5	3	3	3	5	5	5	5	5	5	5	6	7
133	2	3	3	4	4	5	5	4	3	5	5	4	5	5	4	4	5	5	3	5	5	4	5	5	5	5	5	5	4	5	4	5	5	4	5	5	5	6	6	7
134	1	3	3	4	5	5	4	4	5	5	3	4	5	4	4	5	5	5	5	3	5	5	4	5	5	5	4	5	5	5	3	5	5	5	4	5	5	7	6	6
135	2	1	2	5	5	4	2	5	4	2	5	5	3	4	5	5	4	5	4	5	3	4	5	4	5	4	4	3	4	3	4	5	5	5	5	5	4	5	7	4
136	1	3	2	4	5	5	4	5	5	5	4	5	4	5	3	5	4	4	5	5	5	4	5	4	5	4	3	5	5	4	5	5	3	3	4	5	2	2	2	4
137	1	2	3	5	4	5	5	4	5	5	4	3	5	5	3	4	4	3	5	5	5	5	5	3	5	4	5	5	5	5	5	4	5	4	4	4	5	7	5	6
138	1	2	3	4	5	4	4	5	4	3	5	5	5	5	5	3	5	5	5	4	4	5	5	5	5	5	5	5	3	5	5	5	5	3	5	5	5	6	6	7
139	1	2	3	4	5	4	4	3	3	5	5	4	3	5	3	3	4	4	4	5	4	5	4	4	4	4	4	5	5	5	3	3	5	4	4	4	5	5	6	4
140	1	2	3	3	5	4	5	5	5	5	4	5	5	5	5	3	4	5	5	5	5	4	5	4	3	5	5	4	5	5	4	5	3	4	4	5	4	7	7	7
141	1	2	3	4	5	4	4	4	3	5	3	5	5	5	4	4	3	4	5	4	5	4	4	5	5	5	4	5	4	5	4	4	4	5	5	4	4	4	7	6
142	2	2	3	5	5	5	5	5	2	2	2	2	3	4	3	5	5	3	2	3	2	5	4	4	5	4	5	4	4	4	4	4	4	4	5	4	5	5	5	5
143	1	5	4	4	4	4	3	5	4	4	3	4	4	5	5	5	4	4	4	4	5	5	5	5	4	4	4	4	5	5	4	4	4	4	4	5	4	6	5	6
144	1	1	2	2	4	5	5	4	4	4	5	5	4	4	4	5	5	4	5	4	5	2	1	2	2	2	2	1	2	3	1	1	2	2	1	3	2	7	6	6
145	2	1	1	1	5	4	4	4	5	5	3	3	5	5	3	4	4	5	4	5	4	5	5	4	5	4	4	5	5	5	4	5	4	4	4	4	4	5	7	5
146	2	3	3	3	5	3	5	5	5	5	3	5	4	4	4	5	5	5	3	5	5	5	5	5	4	4	5	5	5	5	5	5	3	5	4	5	5	7	5	7
147	1	4	3	3	4	5	4	5	4	5	4	5	4	4	5	5	4	4	5	5	4	5	5	4	5	5	5	5	4	5	5	5	5	5	4	4	4	6	6	7
148	1	3	2	4	5	5	5	5	5	5	5	5	5	5	3	5	5	2	1	1	2	2	2	2	2	2	3	2	1	2	2	2	3	2	1	4	2	4	6	5
149	1	2	3	4	5	4	5	5	5	4	5	5	4	5	4	5	3	5	5	5	5	4	4	4	4	4	3	5	4	5	4	5	4	4	4	5	5	4	5	4
150	2	3	3	4	5	5	5	5	3	2	1	2	3	5	4	5	5	5	5	5	5	2	3	3	4	4	5	4	2	5	2	3	2	3	3	2	2	6	6	5
151	1	3	3	3	4	5	5	4	5	4	5	5	4	4	4	4	5	5	5	4	5	5	4	5	4	4	4	4	4	3	4	4	4	4	4	4	4	2	3	3
152	2	2	2	3	1	3	3	3	4	3	3	3	2	3	2	4	4	5	3	4	4	4	4	4	3	4	3	5	3	4	4	4	4	4	4	3	4	2	5	4
153	2	2	2	3	4	5	4	4	5	4	3	4	5	4	5	5	4	4	5	4	5	4	5	5	5	5	4	4	5	4	4	5	4	4	5	5	4	5	6	7
154	2	3	3	4	4	4	4	4	4	3	3	4	5	4	4	5	5	4	4	5	4	4	4	5	4	5	4	4	4	4	4	4	4	4	5	5	5	4	7	5
155	2	3	4	5	5	3	5	3	4	5	2	4	5	1	2	2	3	4	4	4	5	1	2	2	3	2	3	4	3	1	2	3	3	2	3	2	2	4	4	5
156	2	3	3	3	4	5	4	4	4	2	5	5	4	4	5	4	5	5	4	4	4	4	4	5	4	5	5	3	4	4	4	5	4	5	5	4	5	5	7	5
157	2	2	3	4	4	4	4	5	5	4	4	3	5	5	4	4	4	5	5	4	4	4	4	5	5	5	4	3	5	4	4	5	4	5	4	5	5	5	5	7
158	1	2	2	3	5	5	5	5	2	3	2	3	3	5	5	4	5	5	5	5	5	4	4	4	3	2	3	4	4	3	4	2	3	4	3	2	2	6	6	6
159	1	3	3	5	3	2	1	2	2	2	2	1	3	2	2	3	2	2	2	3	2	3	3	3	3	3	3	4	4	3	3	4	3	3	4	4	4	3	2	4
160	2	2	3	2	5	4	4	4	4	5	4	3	5	5	5	5	4	5	5	3	5	4	4	5	5	5	5	5	4	5	4	5	5	4	4	5	4	6	7	5
161	1	4	4	5	5	5	4	5	5	5	3	5	5	4	5	5	3	5	5	5	4	5	5	5	5	5	5	5	5	4	5	5	5	4	5	5	5	7	7	6
162	2	2	3	4	4	4	5	4	3	5	5	4	5	5	3	5	4	5	3	5	5	5	4	5	4	5	4	4	4	5	5	4	5	4	5	5	5	6	6	6
163	1	4	3	4	5	5	4	5	2	1	1	2	1	5	4	5	4	5	5	4	5	1	2	2	2	3	2	3	1	2	2	1	2	2	3	1	1	1	2	1
164	1	3	3	3	4	4	5	5	5	5	4	4	5	5	4	4	5	5	4	5	5	5	5	4	5	5	5	5	5	5	5	5	5	5	3	5	5	7	7	6
165	2	2	3	3	5	4	5	5	5	5	4	5	5	5	3	5	5	3	4	2	4	4	4	5	4	5	5	5	5	5	5	5	4	5	4	4	5	7	6	5
166	1	2	3	5	4	4	5	3	4	4	4	4	3	4	3	4	5	5	4	4	4	4	2	4	4	5	5	5	2	4	4	5	5	5	4	5	5	4	7	4
167	1	3	4	3	4	5	4	4	4	4	5	3	4	5	4	4	5	4	5	5	3	4	5	5	5	4	5	4	5	4	4	4	4	5	5	4	4	7	6	4
168	1	2	3	3	5	4	5	3	5	3	3	5	5	2	3	3	3	4	5	3	5	5	4	4	4	4	3	4	4	4	5	4	4	4	5	5	5	4	6	5
169	1	2	4	5	4	5	5	4	4	4	5	4	5	4	4	4	5	5	5	3	5	4	4	4	5	5	5	5	5	4	5	4	5	4	5	5	4	6	6	6
170	1	3	3	4	4	5	5	5	5	4	5	5	4	5	5	4	5	5	5	5	5	5	5	4	5	5	4	5	5	4	4	5	5	5	5	5	5	6	7	6
171	1	3	4	4	5	5	5	5	2	3	4	3	4	3	4	5	5	5	5	5	5	5	4	4	5	4	2	4	5	4	3	4	5	5	4	4	4	3	3	2
172	2	3	3	4	4	4	5	4	5	4	5	5	3	4	5	3	5	5	4	4	5	4	4	5	5	4	5	5	4	5	5	5	4	5	4	4	5	7	6	5
173	2	3	2	2	4	4	5	5	5	4	5	5	4	5	5	2	5	4	5	5	5	1	2	2	2	3	3	2	1	1	2	1	3	2	2	1	2	7	6	6
174	2	2	2	3	5	5	5	5	3	3	2	3	2	5	3	5	5	5	5	5	5	4	3	4	3	4	2	3	3	3	4	3	2	3	2	3	4	2	3	2
175	2	2	2	3	5	4	5	5	5	5	4	5	4	3	3	4	3	3	4	2	4	5	5	5	5	4	4	4	4	4	4	4	5	5	4	4	4	5	7	5
176	2	2	3	3	5	4	4	4	4	5	5	4	3	5	4	5	4	4	4	5	4	4	5	5	5	4	4	4	5	4	5	4	4	5	5	3	5	5	6	6
177	1	2	3	4	4	5	5	5	5	4	5	5	5	4	5	5	4	5	5	5	5	5	5	5	4	5	5	5	5	5	5	5	5	5	5	5	5	7	7	7
178	1	2	3	4	4	4	5	4	5	5	3	4	4	4	5	5	3	5	4	5	4	4	4	5	4	5	5	3	4	5	5	4	4	5	5	5	4	7	5	5
179	2	1	2	2	4	4	4	4	4	4	3	4	4	5	4	5	5	5	4	3	5	4	4	5	4	3	5	4	4	5	4	5	5	5	4	5	4	5	6	6
180	1	3	3	4	5	5	4	5	5	4	5	5	5	3	2	2	3	5	5	5	5	5	5	4	4	4	5	5	4	3	4	4	4	4	4	4	5	4	4	5
181	2	1	2	2	5	5	5	5	2	2	3	4	3	5	5	5	5	3	2	3	3	5	5	5	5	4	4	4	4	4	4	4	4	5	5	5	5	5	6	4
182	2	4	3	4	4	5	4	4	3	4	5	4	4	3	3	2	2	5	4	4	4	5	4	4	4	4	5	5	4	5	2	4	4	5	5	4	4	5	4	5
183	1	3	3	2	3	5	4	5	5	5	3	4	5	4	4	3	4	4	5	5	4	4	4	4	4	5	4	5	5	5	4	5	5	4	4	4	4	5	7	5
184	1	4	3	3	5	5	4	4	4	4	5	4	5	5	5	5	4	5	4	4	5	5	4	5	5	5	5	3	5	5	4	5	5	5	5	5	5	6	6	7
185	2	3	3	4	5	4	5	4	5	5	4	5	4	4	4	5	4	5	4	5	5	3	3	5	5	5	5	5	5	5	5	5	5	4	5	5	5	5	7	7
186	1	2	3	4	5	5	5	5	3	2	2	2	2	5	5	3	5	5	5	5	5	4	5	4	5	5	4	5	4	3	5	5	5	3	5	4	5	5	5	6
187	1	3	3	4	4	4	5	4	4	4	5	4	5	5	4	5	5	5	4	5	4	4	5	4	5	5	5	5	4	5	4	5	4	4	4	5	4	7	5	6
188	1	2	3	5	5	3	5	5	4	5	5	5	4	5	5	4	5	4	5	5	5	4	4	4	4	5	5	4	5	5	3	5	5	4	5	3	5	5	6	5
189	2	2	3	3	5	5	3	3	5	5	3	4	3	2	3	3	3	4	5	4	4	4	5	5	5	4	5	4	3	4	4	5	5	3	4	2	5	3	6	5
190	1	3	2	3	5	4	5	4	5	5	5	3	4	5	5	4	4	5	5	4	4	5	5	5	4	5	5	4	3	5	5	4	5	5	5	5	5	6	6	7
191	1	2	3	4	4	5	4	4	3	4	4	4	5	3	5	4	3	5	4	3	5	5	4	4	4	3	4	5	5	5	4	4	5	5	4	4	4	5	6	5
192	1	2	3	5	5	3	5	5	5	4	4	5	5	5	5	5	4	5	5	5	4	3	4	5	3	2	4	4	5	5	5	4	4	5	5	4	5	4	4	5
193	2	3	3	3	2	1	1	2	2	2	2	1	2	2	1	2	2	2	2	1	3	4	5	4	5	3	4	4	5	4	5	4	5	3	5	4	5	1	2	1
194	2	3	3	5	5	5	5	5	5	5	5	5	5	4	5	4	4	4	3	4	4	4	5	5	4	5	4	5	4	4	5	5	4	4	3	5	4	7	5	7
195	2	1	3	4	4	5	5	5	5	5	5	5	5	5	5	5	5	4	3	4	4	5	5	4	5	5	5	5	5	5	5	5	5	5	5	5	4	6	7	7
196	2	2	4	4	5	4	5	5	2	3	2	2	3	5	5	5	4	5	4	5	5	4	4	5	5	4	5	4	5	5	4	5	4	5	4	4	5	5	5	6
197	1	2	3	4	4	4	5	4	5	3	4	4	4	3	4	4	5	4	5	5	3	4	5	4	4	5	5	4	2	5	5	5	4	4	5	4	4	5	5	6
198	1	4	2	4	5	4	5	5	2	1	1	2	1	2	2	1	2	5	4	5	5	5	3	5	4	4	4	4	4	4	4	4	4	5	5	4	4	3	5	3
199	2	2	3	3	3	5	5	5	5	5	3	5	4	4	5	4	5	5	4	4	5	4	5	4	3	4	5	3	4	4	5	5	5	3	5	5	4	7	6	6
200	2	3	3	4	5	5	5	5	3	3	1	2	2	4	5	4	5	5	5	5	5	5	4	3	4	4	3	5	5	5	3	5	4	4	4	5	5	5	5	6
201	1	3	4	4	4	5	5	3	4	5	5	4	3	4	5	5	4	4	5	5	4	5	5	4	5	5	5	4	4	5	4	4	5	4	5	4	4	6	6	6
202	1	3	3	3	4	4	5	4	5	4	5	4	4	5	4	5	3	5	3	5	5	5	5	5	5	5	5	3	5	5	2	5	5	5	5	3	5	5	6	7
203	1	3	3	4	5	3	5	5	4	5	4	4	5	4	5	5	5	4	4	5	5	5	5	5	5	3	5	5	5	5	5	5	5	5	3	5	5	7	7	6
204	1	1	3	5	4	4	5	4	5	3	5	4	4	5	4	4	4	4	4	5	4	5	5	4	4	3	5	4	4	5	4	4	4	5	5	5	5	5	6	6
205	2	1	2	2	5	4	4	3	3	4	5	4	2	4	4	3	4	4	4	3	5	4	5	5	4	4	4	4	4	4	4	4	4	5	4	4	4	3	5	6
206	1	4	4	3	4	3	4	3	2	4	4	5	2	4	4	4	3	5	3	3	5	2	3	1	3	2	3	3	1	3	1	3	3	1	1	2	2	5	4	5
207	2	3	3	3	4	4	4	4	4	5	3	4	4	4	5	4	5	4	4	5	4	4	5	4	5	4	5	4	4	4	5	4	4	4	5	4	4	6	5	5
208	1	4	4	5	5	4	5	4	4	5	4	4	5	4	5	4	4	4	5	4	5	4	5	5	5	5	5	4	5	5	5	4	4	5	4	5	4	7	5	6
209	2	3	2	3	4	5	3	5	5	5	4	3	4	5	3	4	5	5	4	4	5	4	5	5	4	5	4	5	4	4	4	5	4	4	5	4	5	6	5	6
210	2	3	2	3	4	5	5	5	4	5	5	5	5	4	5	4	4	4	4	4	3	4	5	4	5	4	4	4	5	5	4	5	5	5	5	5	5	5	7	6
211	1	2	3	4	4	4	4	5	4	4	3	5	5	4	3	5	4	4	5	4	5	3	4	5	5	4	4	5	5	5	4	4	5	4	4	5	5	5	6	6
212	2	2	2	2	3	2	1	2	2	1	3	1	2	4	4	4	4	2	2	1	3	4	3	3	3	3	4	4	3	4	3	3	3	3	4	4	4	2	5	2
213	2	4	3	4	4	4	5	5	4	5	5	4	4	4	5	3	4	5	4	4	5	5	4	3	5	5	5	5	5	5	5	3	4	4	5	5	5	7	5	6
214	1	3	3	3	4	4	4	4	4	5	5	3	2	2	3	3	3	4	4	5	4	4	5	5	5	2	5	4	4	4	4	5	5	4	2	4	5	4	6	4
215	1	3	3	3	2	3	2	2	3	3	3	2	3	2	2	3	3	4	4	4	4	3	4	4	4	4	3	4	2	4	4	4	2	4	4	4	4	2	4	3
216	2	2	4	5	4	3	3	5	4	4	4	2	4	4	4	5	5	5	3	4	4	2	3	2	5	2	2	2	2	2	1	2	2	2	3	1	2	4	5	6
217	2	3	3	3	5	5	4	3	4	4	4	4	4	5	5	4	5	4	4	5	4	5	5	5	5	5	5	5	3	3	3	5	5	3	5	5	5	5	6	7
218	2	3	3	4	4	5	5	4	4	3	5	5	5	5	5	4	4	5	4	5	4	5	5	4	4	5	4	5	4	5	5	5	5	5	4	4	5	6	6	6
219	1	2	3	4	5	4	4	4	5	4	5	3	5	5	4	5	4	3	5	5	5	5	5	3	3	5	5	5	3	5	5	5	5	4	5	5	5	6	7	5
220	1	3	3	5	4	4	4	5	5	4	3	5	4	4	4	4	4	4	5	4	5	5	5	5	4	5	5	4	4	4	4	4	4	4	5	5	4	6	5	6
221	1	3	3	4	4	3	2	4	4	3	3	3	4	5	4	5	4	5	3	5	3	2	3	3	3	2	2	3	2	3	2	3	2	1	2	1	2	5	4	5
222	1	2	3	3	3	3	1	3	2	4	4	3	3	3	4	4	5	4	3	4	5	4	2	4	3	4	4	5	4	4	5	5	4	5	4	3	4	5	4	4
223	1	2	2	3	5	5	5	5	2	1	2	1	1	4	5	5	4	5	5	5	5	4	5	5	5	4	4	4	4	4	4	4	4	4	4	2	4	4	4	3
224	2	3	3	2	5	5	3	5	5	5	3	5	4	5	5	5	4	5	5	5	4	5	5	5	5	5	5	5	5	5	4	5	5	5	4	5	5	7	6	7
225	1	3	3	4	4	4	5	5	5	5	3	5	5	5	3	3	5	5	5	5	4	5	5	5	4	5	5	5	3	5	5	5	3	5	4	5	5	6	6	6
226	2	3	2	4	5	5	5	4	4	5	4	5	5	4	4	5	4	3	3	2	4	4	5	5	3	4	5	4	4	5	5	5	5	4	4	5	5	5	7	4
227	2	3	2	4	4	5	4	4	3	5	4	5	4	5	4	4	4	5	5	4	4	4	5	5	2	4	5	4	4	5	5	5	5	4	4	5	5	6	6	5
228	2	2	3	2	5	4	4	4	5	4	3	3	5	4	4	5	5	4	4	5	4	4	4	5	5	4	4	5	5	5	4	4	5	4	4	5	4	7	4	6
229	1	3	3	4	4	4	5	5	5	5	2	5	5	3	5	4	4	4	5	4	5	5	5	5	3	5	3	5	3	5	5	5	5	4	5	5	5	5	7	6
230	1	5	3	4	3	5	5	5	5	5	5	5	3	2	4	2	3	5	4	5	5	4	5	5	3	4	5	5	5	4	4	5	4	4	5	4	4	4	7	5
231	2	4	3	5	4	4	5	4	4	5	4	4	4	3	2	3	3	4	5	4	4	5	5	5	4	4	4	4	4	4	3	4	5	5	4	4	4	4	5	6
232	1	3	3	3	5	4	5	4	5	3	5	5	5	3	2	2	3	4	5	5	5	5	5	5	4	5	5	5	4	4	4	4	4	4	4	4	4	4	5	7
233	1	3	3	4	3	2	3	3	3	4	4	3	2	4	4	5	4	4	5	4	3	2	2	1	1	2	2	2	2	2	2	2	2	3	1	2	3	5	4	4
234	2	3	3	5	5	4	5	5	2	3	3	3	2	3	4	5	5	5	5	4	5	5	5	5	5	3	4	4	4	5	5	4	4	5	5	5	4	4	7	5
235	1	1	2	2	5	5	5	5	3	4	4	3	2	4	5	5	4	2	3	3	3	5	4	5	5	4	5	3	5	5	4	4	4	4	5	4	4	4	5	6
236	1	2	3	4	4	4	4	5	4	5	3	4	5	4	4	4	4	4	5	5	4	5	5	3	3	5	4	5	5	5	5	5	3	5	5	3	5	7	4	6
237	1	2	3	3	4	5	4	4	5	4	3	4	5	5	5	3	4	4	4	5	4	4	5	5	5	5	4	4	4	4	4	5	4	4	4	5	5	7	6	4
238	2	4	3	3	4	5	4	3	4	4	3	5	4	4	5	5	4	4	5	3	5	4	5	5	4	3	5	4	5	5	4	5	4	3	4	5	4	5	5	6
239	1	2	3	3	4	5	4	4	5	3	5	3	4	5	4	4	5	5	4	3	5	4	5	4	5	4	4	4	4	5	4	5	4	4	5	4	5	6	6	5
240	1	2	3	5	5	4	5	5	5	5	4	5	5	4	5	4	3	5	3	3	3	5	4	4	5	4	5	4	4	4	4	5	5	5	5	5	5	6	6	5
241	1	2	2	3	4	4	4	4	4	5	3	4	4	2	2	3	3	4	4	5	4	5	4	4	5	4	3	5	4	4	4	5	4	4	4	4	4	4	4	6
242	2	3	3	4	3	5	4	5	4	5	3	5	5	4	5	5	4	4	4	5	5	5	4	5	5	3	5	5	5	4	3	5	5	5	5	3	5	5	7	6
243	2	2	3	4	5	5	5	5	3	2	2	2	1	4	5	5	4	5	5	5	5	4	4	4	4	5	4	5	4	4	4	4	4	4	4	3	4	2	3	2
244	2	3	3	4	4	4	5	5	4	4	4	5	5	4	5	4	4	5	4	4	5	3	5	4	5	5	5	5	5	5	5	5	3	5	3	5	5	6	5	7
245	2	3	3	3	5	3	4	5	4	5	4	4	5	1	1	1	1	5	5	4	4	4	4	4	3	3	4	4	4	3	4	4	3	4	4	3	4	1	2	1
246	1	1	3	4	4	4	4	4	4	4	5	2	4	3	3	4	4	4	5	4	4	2	3	2	4	3	3	2	3	3	1	2	3	2	3	3	2	4	5	6
247	2	2	1	1	4	4	5	5	4	5	5	4	5	2	3	3	3	5	4	5	5	5	4	5	5	3	5	5	5	5	5	5	5	2	3	3	5	4	6	6
248	1	5	3	4	5	4	4	5	5	5	5	3	4	5	5	5	5	5	4	5	4	5	5	3	5	5	4	5	5	5	5	5	5	5	5	5	5	6	7	7
249	1	3	3	4	5	5	5	5	2	2	3	3	4	5	5	5	5	5	5	5	5	4	5	4	4	3	4	3	3	3	4	4	5	4	3	4	4	6	7	5
250	2	4	4	4	4	4	4	5	4	4	4	4	5	5	4	4	4	5	4	4	5	4	4	5	4	5	5	3	4	5	5	4	4	5	5	5	4	6	4	7
251	1	2	3	5	5	5	5	5	3	3	1	3	3	5	3	4	5	5	5	5	5	5	4	4	4	4	5	5	5	5	5	4	5	5	5	4	5	7	5	5
252	1	3	3	5	4	3	4	4	4	3	3	5	3	4	5	4	4	4	3	4	5	4	4	3	4	4	5	2	5	4	4	3	4	4	5	4	5	5	6	4
253	1	2	1	1	5	5	5	5	5	5	5	5	5	5	3	4	3	1	2	2	1	5	5	4	5	4	5	4	5	4	5	3	4	5	5	3	4	4	6	4
254	2	3	3	4	5	4	5	5	2	3	2	3	3	3	2	2	2	5	5	4	5	3	2	5	4	5	4	5	5	4	4	5	4	5	4	4	5	5	4	4
255	1	2	4	2	5	4	4	4	5	3	4	4	4	5	4	4	4	4	5	3	5	2	5	4	3	4	5	5	5	4	5	5	5	4	5	5	5	7	6	4
256	2	3	3	4	4	5	5	4	5	5	4	5	4	4	4	5	4	5	5	4	5	5	5	3	5	5	5	5	5	5	5	4	5	5	4	5	5	6	6	7
257	1	4	3	3	2	2	2	2	3	2	1	2	1	3	3	3	3	2	3	2	1	4	4	3	4	3	3	4	4	3	3	4	4	3	3	3	3	4	3	2
258	2	2	2	2	5	5	4	5	5	5	3	5	5	5	5	3	3	4	5	5	5	5	5	5	5	4	5	5	5	5	5	5	5	5	4	5	3	7	6	6
259	1	3	4	5	4	4	4	4	5	2	3	3	5	4	3	4	4	4	4	4	4	5	4	4	3	4	4	3	5	4	4	5	5	4	4	5	4	6	4	4
260	2	4	3	5	4	5	4	4	5	3	3	4	5	3	5	4	3	3	5	5	4	4	5	4	5	4	3	4	4	5	5	4	5	4	5	4	4	7	4	5
261	1	2	3	5	5	4	5	4	5	5	5	3	5	5	5	5	5	5	5	4	5	3	2	1	1	1	2	1	3	3	3	1	2	2	3	3	2	1	4	3
262	1	4	4	3	5	4	5	3	3	5	4	5	4	4	5	5	4	4	5	4	5	5	5	5	4	5	4	4	4	5	4	4	5	5	5	4	4	5	6	7
263	1	2	4	5	5	4	4	5	4	4	4	5	5	4	5	4	4	4	5	5	4	4	4	5	4	5	5	5	5	5	5	5	4	5	4	4	5	7	5	6
264	1	5	3	2	4	5	5	4	5	5	4	5	4	2	2	1	1	5	5	5	4	1	2	1	2	1	2	2	3	2	1	1	1	2	1	1	2	1	2	2
265	2	4	3	4	5	4	5	5	3	4	2	3	2	5	5	3	5	4	5	5	5	5	5	5	4	5	5	4	5	3	3	4	5	5	5	5	5	7	5	5
266	2	2	3	3	3	4	5	4	4	5	4	4	3	4	4	4	5	4	4	4	5	4	4	5	4	3	4	3	5	5	5	4	5	5	5	4	4	5	6	5
267	1	2	3	5	5	5	3	4	4	5	3	4	5	2	3	3	3	4	4	5	4	4	4	5	4	5	4	4	5	4	4	4	4	5	4	4	4	4	5	6
268	1	2	3	3	4	4	3	4	4	4	2	4	4	4	3	3	3	4	4	4	4	4	5	3	4	4	4	4	2	5	4	4	4	2	5	4	4	3	2	3
269	2	2	4	5	4	4	5	5	3	5	5	5	5	5	5	4	5	4	5	5	5	2	2	1	1	2	2	2	2	1	2	1	2	2	2	3	3	7	6	7
270	2	2	3	3	1	2	1	1	2	1	1	2	1	3	2	2	3	1	1	2	2	3	5	4	4	4	4	4	5	4	4	3	5	4	5	4	3	1	2	2
271	2	2	3	4	4	4	5	4	5	3	4	4	5	5	4	5	4	5	5	4	4	5	5	5	3	5	5	4	5	4	4	4	5	5	5	4	4	5	6	7
272	2	3	2	4	4	5	4	5	4	4	5	4	5	4	4	2	4	5	4	4	5	5	4	5	5	4	4	5	5	5	4	4	3	5	5	4	5	4	7	6
273	1	3	4	5	4	4	4	5	2	5	4	5	5	4	4	5	5	5	3	4	5	5	4	5	4	4	4	5	5	5	5	4	4	4	5	4	4	7	5	5
274	1	2	3	3	5	5	5	5	2	3	2	3	2	4	5	3	5	5	5	5	5	5	4	5	5	4	5	4	4	4	5	5	5	4	5	4	5	5	5	6
275	1	2	4	4	5	5	5	5	1	2	3	2	2	5	5	5	5	3	3	1	2	4	3	5	5	4	4	4	5	4	5	5	4	4	4	4	5	5	6	5
276	1	2	3	3	5	5	4	5	5	3	5	5	5	5	5	4	4	5	5	5	5	4	5	5	5	4	5	3	5	4	5	3	5	5	5	5	4	7	7	7
277	1	2	3	4	4	5	4	5	4	5	5	5	4	4	5	3	4	5	4	5	5	4	4	5	5	4	5	5	5	5	5	5	4	5	4	4	5	6	7	5
278	1	2	4	5	5	5	4	5	3	2	3	3	2	4	5	5	5	5	5	5	4	4	4	4	4	5	5	5	4	4	5	5	5	5	5	4	5	7	4	6
279	1	3	3	4	5	4	3	5	3	5	4	5	4	4	5	3	5	4	5	5	4	5	3	5	4	5	5	5	5	5	5	5	5	4	3	4	3	6	5	6
280	2	3	4	4	4	4	5	4	3	4	5	5	4	4	5	4	4	5	5	4	4	5	5	5	5	4	3	3	4	5	5	5	4	3	5	5	5	4	6	7
281	1	1	2	3	5	3	5	5	5	5	3	5	5	5	5	3	5	5	5	4	5	5	5	4	5	5	5	5	5	5	3	5	5	5	5	5	5	6	7	7
282	1	3	3	3	5	4	3	4	3	4	5	3	4	5	4	5	5	4	4	5	4	4	5	5	4	5	4	4	4	5	4	4	4	4	5	5	4	6	6	5
283	2	2	3	3	5	5	5	5	2	3	3	2	2	4	3	5	5	5	5	5	5	4	3	4	4	4	4	4	4	5	3	5	4	5	5	4	5	5	6	5
284	2	3	3	4	4	5	4	4	5	3	5	4	4	4	5	4	4	5	5	4	4	5	5	4	4	5	4	4	4	5	5	4	4	4	4	5	5	5	6	6
285	2	3	3	4	4	5	2	4	3	5	2	4	4	5	4	4	5	4	4	5	3	1	2	3	2	3	3	3	2	3	2	2	2	1	2	2	2	4	5	6
286	2	2	4	4	5	4	4	3	5	4	3	4	4	4	4	5	5	4	4	5	4	4	4	4	4	4	5	5	4	4	5	4	5	4	5	5	4	7	4	6
287	1	3	2	3	3	5	5	5	4	4	5	5	4	5	4	5	5	5	4	4	5	5	5	4	4	5	5	5	3	5	5	5	5	5	5	4	5	7	6	6
288	1	2	3	5	5	5	5	5	1	1	2	1	2	3	3	2	2	5	5	5	5	4	5	5	5	4	4	4	4	4	4	4	4	4	4	5	4	5	6	5
289	2	1	2	2	5	5	5	5	5	5	5	5	5	2	2	3	3	1	3	1	1	5	4	5	4	4	5	4	5	4	4	4	4	4	5	4	4	6	6	4
290	2	3	4	4	3	2	2	2	4	3	3	2	3	3	2	3	3	4	4	4	4	4	4	4	5	3	4	3	3	4	4	4	4	4	2	3	2	2	5	2
291	2	3	3	5	5	4	5	5	5	5	5	4	5	5	5	5	5	4	4	2	4	3	3	2	2	2	2	2	1	2	3	3	3	2	3	1	2	7	6	6
292	2	2	3	4	4	5	4	2	5	3	2	3	5	4	4	5	4	4	3	4	5	5	4	4	5	4	4	4	4	4	4	3	4	4	4	5	5	4	6	5
293	2	3	4	5	5	5	4	5	2	3	2	2	2	5	5	5	5	2	2	3	3	4	5	4	4	5	4	4	4	4	5	5	4	5	4	4	4	4	6	4
294	2	2	4	5	3	3	1	2	3	4	3	2	2	4	3	3	3	4	4	4	4	4	4	4	4	3	3	4	4	4	4	4	4	4	4	3	3	4	4	2
295	1	2	3	3	4	4	4	5	5	4	3	4	5	4	5	4	4	4	5	5	4	5	5	4	5	4	4	4	5	5	4	5	4	5	4	4	4	4	7	6
296	2	2	2	2	4	5	5	5	5	5	5	4	5	4	5	5	5	4	4	4	2	5	5	4	5	5	5	4	5	5	5	5	5	4	4	4	4	6	6	6
297	2	3	1	2	4	5	5	4	4	5	5	4	5	5	5	5	5	4	5	5	5	5	5	5	5	5	4	5	5	5	5	5	5	5	4	5	5	7	7	7
298	1	2	3	3	5	5	5	4	5	5	4	5	5	5	5	4	5	1	2	2	1	4	5	4	4	5	4	5	5	4	5	4	4	4	4	5	4	4	5	6
299	1	4	3	5	1	2	1	2	2	2	1	2	2	1	1	3	2	1	2	2	3	2	3	3	3	2	2	2	3	3	3	4	2	3	3	3	2	1	2	2
300	2	4	3	2	4	5	4	5	4	5	4	4	5	4	5	4	5	4	4	5	5	4	5	5	4	5	5	5	4	5	5	5	5	5	4	5	5	7	5	7
301	1	1	1	1	5	5	5	4	2	2	4	3	2	5	4	5	4	5	4	5	5	4	5	5	5	5	5	4	5	4	4	4	5	4	5	4	4	7	5	4
302	1	3	4	4	5	5	5	5	5	5	5	5	5	5	5	4	5	4	4	3	4	4	5	5	5	5	5	5	5	5	5	5	5	5	5	5	5	6	7	7
303	2	2	3	4	5	5	5	5	2	1	2	2	3	4	4	3	4	5	5	5	5	5	4	5	5	5	4	5	4	5	4	2	5	5	5	4	5	6	5	4
304	2	2	3	4	5	5	3	5	5	4	5	4	5	5	3	5	5	5	5	4	5	5	5	5	3	5	5	5	5	5	5	5	5	5	5	5	5	6	7	7
305	1	1	3	5	2	2	1	1	1	1	2	1	2	2	3	2	1	1	1	2	2	2	1	3	2	3	3	2	3	4	1	2	2	2	2	1	1	4	5	4
306	1	2	3	3	5	4	5	5	5	5	5	4	5	4	5	5	4	5	5	5	5	5	4	3	4	4	4	3	4	5	5	4	4	4	4	5	4	4	5	4
307	2	3	3	4	5	4	5	5	5	3	5	5	5	2	5	5	4	5	5	5	4	5	5	4	4	4	5	5	5	5	5	5	5	5	4	5	5	6	6	7
308	1	1	2	3	4	5	3	4	4	3	3	5	5	5	4	4	5	4	5	4	4	5	5	5	4	5	5	5	4	4	3	4	4	4	4	4	4	4	6	6
309	1	4	3	3	4	4	4	4	5	4	5	3	3	4	5	5	4	4	4	4	5	4	5	5	5	5	4	4	4	4	3	5	4	4	4	5	5	5	7	5
310	2	3	3	5	4	4	5	5	5	3	4	5	5	4	4	4	5	5	5	5	3	5	5	5	5	5	4	5	5	5	4	3	5	3	5	5	5	5	7	6
311	1	2	2	3	4	5	4	5	5	5	5	5	3	5	5	3	5	4	5	5	5	3	4	4	4	4	4	4	4	4	5	5	4	4	4	4	4	3	1	3
312	2	4	4	4	5	4	5	4	4	5	4	4	5	4	4	4	4	3	5	5	5	5	5	4	4	3	4	5	4	5	5	5	5	5	4	5	5	7	6	5
313	2	5	3	3	3	2	1	3	4	2	2	3	3	4	4	3	4	4	3	4	5	4	4	3	3	4	4	5	5	4	4	3	4	4	4	3	3	4	2	5
314	2	3	4	4	4	4	5	5	4	5	4	4	5	5	5	5	4	5	5	4	4	3	4	4	5	5	4	4	5	4	2	3	4	4	5	4	5	6	6	7
315	2	2	3	4	5	5	2	5	4	5	5	3	4	2	2	3	2	4	4	4	5	4	4	4	4	5	4	4	4	4	5	4	5	4	4	5	4	4	5	5
316	1	5	2	1	4	4	4	3	3	3	4	4	4	5	5	4	3	4	4	4	4	2	3	2	3	3	2	3	2	2	3	2	2	3	3	2	2	5	6	4
317	2	4	4	4	5	5	4	4	5	5	4	3	5	4	3	3	5	3	5	5	5	4	5	5	4	5	5	5	5	5	4	4	4	4	5	4	4	5	6	6
318	2	3	3	4	5	5	4	4	4	5	5	4	4	5	3	4	4	4	4	5	5	5	3	5	4	4	5	4	5	5	5	4	5	4	5	5	5	6	6	6
319	1	3	3	5	5	4	3	5	5	3	4	5	4	4	5	4	5	5	5	4	4	5	5	5	5	5	5	5	5	2	5	4	3	5	3	5	5	6	7	5
320	1	2	3	5	5	5	5	5	2	2	3	3	1	5	5	4	5	5	5	5	5	5	3	5	5	5	5	5	2	5	5	5	5	5	5	5	4	6	6	5
321	2	3	3	5	5	4	4	5	5	4	5	4	5	5	4	5	5	4	5	5	5	5	4	4	4	4	4	4	5	4	4	4	4	4	4	5	5	5	6	3
322	1	5	4	4	4	4	5	4	5	5	3	4	4	5	4	3	5	5	5	3	5	5	5	5	5	4	4	4	5	5	4	4	4	4	4	5	4	6	6	5
323	1	4	3	4	5	5	5	4	5	5	4	5	5	4	4	5	5	5	5	5	5	4	5	4	5	4	4	5	4	4	5	4	5	4	4	4	5	5	6	4
324	2	2	3	4	4	3	4	5	4	5	4	3	4	4	3	4	4	5	4	3	5	4	5	5	5	4	4	4	4	4	4	4	4	4	4	5	4	6	4	5
325	1	3	3	4	5	5	5	5	5	5	5	5	5	5	5	3	5	4	4	4	3	2	2	4	5	5	4	5	5	5	5	4	5	4	5	4	5	7	6	7
326	1	3	3	3	5	5	5	4	5	5	5	4	5	5	4	5	4	5	5	5	5	5	5	5	5	4	4	3	4	5	5	3	4	3	5	5	4	5	4	5
327	2	2	4	4	3	2	2	1	1	2	3	2	1	5	5	5	4	3	1	3	2	2	3	2	2	3	3	3	2	3	2	2	3	2	3	3	3	4	4	1
328	1	2	4	3	3	5	4	4	4	5	5	4	2	5	4	5	5	5	4	4	4	4	4	4	5	5	4	4	4	5	4	5	4	5	5	4	4	5	7	5
329	1	3	3	5	5	4	5	4	5	5	3	5	5	5	4	4	5	5	5	4	5	5	5	5	4	5	4	5	5	5	5	4	5	5	5	5	5	6	7	7
330	2	3	2	2	5	3	3	5	5	3	5	3	4	4	4	4	4	4	5	4	4	4	5	4	4	4	4	4	5	5	5	3	4	4	4	5	4	5	6	5
331	1	3	3	3	5	4	5	5	5	5	5	5	5	2	2	3	3	5	5	5	5	4	4	5	2	4	4	5	3	5	4	4	5	4	4	5	4	4	5	5
332	1	2	3	3	4	4	5	3	4	3	4	5	3	4	5	5	5	4	4	4	5	5	3	4	5	5	4	4	5	5	4	4	4	5	4	4	5	6	6	5
333	1	2	3	5	5	5	4	5	5	5	4	5	5	4	5	4	5	2	3	4	4	2	3	2	3	3	3	1	2	3	2	2	3	3	2	2	2	7	5	6
334	2	4	3	4	5	5	4	4	4	5	4	4	5	5	3	5	5	4	5	5	4	4	5	3	4	5	5	5	5	5	5	4	5	5	5	5	5	7	5	7
335	1	3	3	4	3	3	4	2	2	3	3	5	3	4	3	3	4	4	4	4	4	4	5	5	5	4	3	4	5	2	5	1	4	4	5	4	5	4	5	4
336	2	3	4	5	4	5	4	4	5	4	4	4	4	5	4	5	5	4	5	5	4	5	4	3	5	3	5	5	5	5	5	5	3	5	5	5	5	6	5	7
337	2	2	1	1	4	5	5	5	4	5	5	5	5	4	5	5	4	3	4	3	4	4	5	5	5	5	5	4	5	5	5	5	4	4	5	4	4	6	6	6
338	1	2	4	4	5	3	4	3	4	4	3	3	4	5	4	3	3	3	4	5	4	4	5	5	4	4	4	4	5	4	4	4	4	5	4	5	2	5	5	4
339	2	3	3	5	3	5	5	5	5	4	4	5	5	5	3	5	5	5	5	4	5	5	5	4	5	5	5	5	5	5	5	5	5	4	5	5	5	7	7	6
340	1	3	3	3	4	4	5	5	4	5	4	5	5	5	5	5	4	5	5	4	5	5	4	5	4	4	4	3	5	5	4	4	5	4	3	4	4	4	4	4
341	1	2	3	3	2	1	2	1	2	2	1	2	1	1	2	2	2	3	1	2	2	5	4	5	5	5	4	5	5	4	5	5	5	4	4	5	4	1	2	2
342	2	3	4	4	4	4	5	4	5	4	5	3	4	4	5	3	5	4	5	4	5	5	4	4	3	4	5	4	4	4	4	5	5	5	5	5	5	7	5	5
343	2	2	3	5	4	5	4	3	5	3	3	3	5	5	5	3	5	4	5	4	4	4	4	5	5	4	5	4	5	2	3	4	5	4	5	4	5	6	5	5
344	1	4	4	4	2	2	2	2	2	1	3	2	2	4	2	4	5	2	3	2	2	4	3	4	5	4	4	4	4	4	4	4	3	3	3	2	2	2	5	2
345	2	3	3	4	4	3	4	5	4	4	5	3	4	4	4	5	5	5	4	4	4	5	3	4	4	4	4	5	4	4	5	4	5	5	4	4	5	5	7	4
346	2	4	3	4	4	5	4	5	5	3	5	4	5	5	4	4	5	4	4	5	5	3	4	4	5	5	4	5	5	5	5	5	5	5	5	5	5	7	5	7
347	1	3	3	3	5	4	4	5	4	4	5	4	5	4	4	3	3	3	5	5	5	4	4	5	5	5	4	5	5	5	3	5	5	5	4	3	5	5	7	5
348	2	4	3	4	4	4	5	5	4	5	5	5	4	2	2	3	3	5	5	5	4	5	4	5	5	4	4	4	3	4	5	5	4	4	5	5	4	5	6	5
349	1	3	4	5	4	3	4	5	4	4	3	4	4	5	4	5	5	4	4	5	4	5	4	4	5	5	4	5	4	4	3	4	5	5	4	4	5	5	7	5
350	2	3	2	3	3	3	1	3	4	3	4	2	3	3	4	4	5	4	3	4	5	2	3	4	2	3	2	2	2	3	2	3	3	2	3	2	1	5	4	4
351	1	2	3	5	4	5	5	4	4	5	5	4	4	5	4	5	5	4	5	4	5	5	5	4	5	5	5	5	5	5	4	5	5	5	5	5	3	6	7	6
352	1	3	4	5	4	3	5	4	4	4	4	4	3	5	5	4	5	4	4	4	5	4	5	5	5	4	5	4	5	4	4	4	4	5	5	4	3	7	5	5
353	2	3	4	3	5	5	4	5	5	5	4	5	5	2	3	2	2	5	5	5	5	4	4	5	4	4	5	4	5	4	5	4	2	4	5	5	5	4	5	5
354	2	3	3	4	5	4	4	2	4	4	3	5	2	5	2	5	2	5	3	5	3	4	4	5	4	5	4	3	4	5	4	4	5	5	4	3	4	4	6	4
355	1	2	3	4	5	4	5	4	4	4	5	4	5	5	5	4	5	5	5	5	3	5	5	5	3	5	5	5	5	4	5	5	5	5	5	5	5	7	6	7
356	1	2	3	5	4	4	5	3	4	3	5	4	4	5	5	4	4	5	4	4	4	3	4	3	4	4	4	4	5	5	5	5	4	5	5	5	4	6	6	4
357	2	2	4	5	5	5	5	5	2	3	4	3	2	4	4	5	5	5	5	5	5	3	3	4	4	5	4	5	4	4	4	5	3	5	4	4	3	6	6	6
358	1	3	3	4	4	4	3	4	4	4	4	2	4	4	4	4	5	4	4	4	4	5	3	5	3	5	5	3	5	5	5	4	3	5	3	3	5	4	7	4
359	1	3	3	4	4	5	3	5	4	4	5	4	4	5	4	5	5	4	4	5	4	5	3	5	4	5	5	3	4	5	5	4	5	5	5	4	5	6	7	5
360	2	4	3	5	5	5	5	5	5	5	5	5	5	5	4	5	5	4	4	3	4	4	4	4	4	3	4	4	4	2	2	4	2	3	2	2	4	7	6	7
361	2	3	3	3	4	4	4	5	4	4	4	5	4	4	3	4	4	5	5	4	4	4	4	3	5	5	4	4	4	5	4	5	4	5	5	4	4	5	6	5
362	2	2	2	2	5	5	4	4	5	5	5	4	4	4	5	4	5	5	5	5	4	5	5	5	4	5	4	5	5	4	5	5	5	5	5	5	5	6	7	7
363	2	2	3	5	3	2	3	3	4	3	3	4	2	5	4	4	4	4	3	5	4	4	2	5	4	4	4	5	5	5	4	4	5	5	4	2	3	5	4	4
364	2	2	3	4	4	5	5	5	2	4	2	2	2	4	5	4	5	5	5	4	5	5	5	5	4	5	4	4	5	5	4	5	4	4	4	5	4	4	7	5
365	1	3	3	4	4	4	3	5	3	5	4	4	3	3	4	5	4	4	3	5	5	4	5	4	5	5	4	2	4	4	5	5	4	4	5	4	4	4	6	5
366	1	2	3	5	5	4	5	5	4	5	4	5	5	5	5	5	5	2	4	2	3	4	4	5	5	4	4	5	4	4	5	5	4	5	5	5	5	7	4	6
367	2	3	3	3	4	5	4	5	5	4	5	5	4	5	5	3	5	3	2	3	3	4	4	4	5	5	5	5	5	2	5	5	5	2	5	5	4	5	7	4
368	1	4	3	4	5	3	4	5	5	4	4	4	4	4	4	5	4	4	4	5	5	4	4	4	4	4	5	5	5	5	4	5	5	5	4	4	5	5	7	6
369	1	3	3	4	4	5	5	4	5	5	4	5	4	4	5	4	5	5	5	4	5	5	5	5	5	5	5	5	5	5	4	5	5	5	5	5	3	6	7	7
370	2	4	3	4	5	4	4	4	4	5	5	4	4	2	3	2	3	5	4	5	4	5	4	5	5	4	3	4	4	5	5	4	4	3	3	5	5	5	6	4
371	1	3	2	4	3	2	3	3	3	3	2	5	3	4	2	3	5	3	4	5	4	3	4	4	5	4	4	4	5	3	3	4	4	4	5	4	4	3	4	5
372	2	3	3	3	5	5	4	5	5	4	5	5	5	4	4	5	5	1	1	2	2	4	4	4	4	4	5	4	5	4	5	5	4	4	5	5	4	5	6	4
373	1	4	3	2	5	5	5	5	3	2	3	3	2	3	1	2	1	3	2	3	2	2	3	2	2	1	2	2	3	1	2	3	1	2	2	1	2	1	2	1
374	2	3	3	3	5	4	3	5	4	5	4	4	5	5	5	4	5	5	5	3	5	5	4	5	5	4	4	5	4	5	4	5	4	5	4	4	5	7	5	6
375	1	2	3	4	5	5	5	5	2	3	2	2	2	3	4	5	3	5	5	5	5	4	5	4	4	4	4	4	4	4	5	4	5	5	4	4	5	4	5	4
376	2	2	3	4	3	2	3	2	3	4	2	3	3	4	3	3	5	4	4	4	4	4	4	4	4	3	3	4	3	4	5	5	3	5	4	3	5	4	4	4
377	2	2	3	3	4	4	4	4	5	3	3	3	5	4	3	5	5	5	4	4	4	4	5	5	4	4	3	4	4	4	4	4	4	4	5	5	5	5	5	6
378	2	3	3	5	2	4	3	4	5	4	2	3	3	4	5	4	5	3	4	5	4	2	1	2	2	3	1	2	3	1	2	3	2	3	2	3	1	6	4	4
379	1	3	4	4	4	4	5	5	4	5	4	4	5	4	5	5	5	5	4	5	4	5	5	4	5	5	5	5	5	5	4	5	5	4	4	5	5	6	7	6
380	1	3	3	5	5	4	5	5	5	4	4	5	5	5	5	5	5	5	4	5	5	5	3	5	3	3	4	5	5	5	5	5	4	5	5	5	3	5	5	5
381	2	3	2	3	5	5	4	4	4	5	4	5	4	5	4	5	4	5	4	5	4	3	5	5	5	5	5	5	5	5	5	3	5	5	5	5	4	6	6	7
382	1	3	4	5	4	4	2	4	3	5	2	3	4	3	3	4	4	4	3	5	4	1	2	2	1	2	2	2	1	2	1	2	2	1	2	2	2	5	4	5
383	2	2	3	3	5	5	5	3	5	3	4	5	5	4	4	5	5	4	5	5	4	5	5	5	5	4	5	5	5	5	5	3	5	5	4	5	5	7	6	6
384	1	2	4	5	5	4	5	4	5	4	5	5	4	4	4	5	4	5	5	4	5	5	5	3	5	5	5	5	3	5	5	5	5	4	5	5	5	7	6	6
385	2	3	3	4	4	5	4	5	4	5	5	5	4	5	4	4	4	4	5	5	5	2	3	2	3	2	3	3	2	2	1	2	2	1	2	2	1	2	2	4
386	1	3	3	3	5	5	5	5	2	2	2	3	3	5	3	3	5	3	3	2	2	4	3	4	5	4	5	5	4	4	3	5	4	2	4	5	5	5	6	4
387	2	2	3	3	5	4	5	4	5	5	5	4	3	5	5	4	4	4	5	5	5	4	5	5	5	5	5	5	5	3	5	5	5	5	5	5	5	7	6	7
388	1	4	3	4	2	2	1	3	2	3	1	1	2	3	3	3	2	3	2	2	1	4	3	4	3	4	4	4	4	4	4	3	3	4	3	3	2	3	3	3
389	2	3	3	4	5	3	5	5	5	4	5	5	3	3	3	3	3	5	4	4	5	4	4	5	4	3	5	4	4	2	5	4	4	5	4	5	4	3	4	4
390	2	2	3	4	5	3	4	4	5	3	5	3	4	4	4	3	5	5	4	4	4	4	5	4	5	4	4	4	3	4	5	4	5	4	5	4	5	5	5	6
391	2	2	2	2	5	4	4	5	5	4	5	5	4	5	3	5	5	5	5	5	4	5	5	5	5	5	5	4	5	5	5	5	5	5	5	4	5	6	7	7
392	2	4	4	4	4	5	5	4	5	4	4	5	5	5	3	5	5	5	5	4	5	1	2	1	2	2	2	2	2	3	2	3	3	2	1	1	1	7	7	6
393	1	4	3	3	5	5	5	5	5	5	5	5	5	5	5	5	5	4	4	4	3	5	5	5	4	4	4	5	5	4	4	4	4	3	5	4	4	7	7	7
394	1	2	4	4	4	5	4	4	5	5	4	4	4	4	5	5	4	5	5	5	3	4	5	5	4	5	5	5	4	4	4	5	5	5	5	4	4	6	5	7
395	2	2	3	4	5	5	5	5	4	1	2	4	5	4	4	5	5	2	4	2	3	4	5	4	5	5	5	4	4	5	4	4	4	5	4	5	5	4	6	5
396	1	2	3	5	4	4	5	4	5	3	5	5	3	5	5	5	5	4	5	4	5	4	5	5	5	5	4	5	5	5	4	4	5	5	4	4	5	7	7	5
397	1	5	3	5	5	4	5	5	4	5	5	5	5	5	4	5	5	5	5	5	5	5	5	5	5	5	5	5	5	5	5	5	5	5	5	5	5	7	7	7
398	1	2	2	3	4	4	4	4	4	5	3	4	3	5	3	5	4	3	5	5	4	4	4	4	5	4	4	5	4	5	5	4	3	5	5	4	4	4	6	6
399	1	2	1	2	5	5	4	5	5	5	5	4	5	5	4	5	4	3	2	3	5	5	4	3	5	4	5	5	3	5	5	5	5	5	5	5	5	6	6	6
400	2	2	2	3	5	4	5	5	5	5	4	5	5	2	2	3	3	5	5	5	5	4	5	4	5	3	4	4	5	4	3	4	5	5	4	4	4	4	5	5
401	2	3	3	4	5	5	5	4	3	2	2	2	1	5	3	5	4	5	4	5	5	5	5	4	5	5	5	4	4	5	3	4	4	4	4	4	5	4	5	6
402	1	3	3	4	5	5	5	4	3	2	3	2	3	5	4	4	3	5	5	4	5	5	4	4	5	5	4	5	5	5	4	3	2	5	5	5	4	6	4	5
403	1	2	4	4	3	1	2	3	2	4	3	3	2	5	4	4	5	3	5	3	5	4	3	4	2	4	5	4	5	4	4	5	4	4	4	4	4	5	4	4
404	1	2	3	4	4	5	5	4	4	4	5	4	5	5	3	3	5	5	5	5	4	5	5	5	3	5	5	4	5	4	5	3	5	5	5	5	5	5	7	6
405	1	2	3	2	4	4	5	4	3	5	3	5	5	4	5	5	4	4	4	4	5	5	5	4	5	4	4	4	5	5	4	5	4	5	4	4	4	5	7	5
406	1	2	2	3	5	4	4	5	5	4	4	4	5	5	4	5	4	4	5	4	5	5	5	4	4	4	5	5	5	5	5	5	5	5	4	5	5	5	7	7
407	2	3	3	4	5	5	4	4	5	4	5	4	4	3	3	3	3	4	5	4	5	5	4	5	4	4	4	5	4	4	5	5	4	5	4	4	4	4	7	5
408	2	3	2	2	4	5	4	5	4	5	5	5	4	2	2	2	3	4	5	5	5	4	2	5	5	4	4	4	5	5	5	4	5	4	4	5	4	4	5	6
409	1	2	3	4	5	4	5	5	5	5	5	5	4	5	5	5	5	5	5	5	5	5	5	5	5	5	4	5	5	5	5	5	5	5	5	5	5	7	7	7
410	1	2	3	3	5	5	4	5	4	5	5	5	5	5	5	4	5	5	5	5	5	4	5	4	3	5	5	3	4	3	4	5	3	4	3	5	3	5	5	4
411	2	4	2	3	5	4	5	5	5	5	5	4	5	4	5	5	5	5	5	5	5	5	5	4	4	4	4	4	4	4	5	5	4	5	4	4	5	6	5	4
412	1	3	3	4	4	5	5	5	2	2	2	2	5	4	4	5	5	4	5	5	5	5	5	4	5	5	5	4	4	5	4	4	5	4	5	4	4	6	5	5
413	2	3	3	4	5	5	4	5	5	5	5	5	3	5	2	2	5	4	5	5	5	5	5	5	5	4	5	5	4	5	5	5	5	4	4	4	4	7	7	4
414	2	2	3	3	5	4	5	5	5	5	5	4	5	5	5	5	5	3	4	4	4	5	5	4	5	5	5	5	5	5	5	5	5	4	5	5	5	7	7	6
415	1	4	4	4	5	5	4	5	1	3	3	2	2	5	4	5	4	5	4	5	5	4	5	4	4	2	5	5	5	5	5	5	5	5	4	3	4	5	6	4
416	1	3	2	3	4	4	4	5	4	4	5	4	4	4	4	5	5	4	5	4	5	5	4	5	4	4	4	5	4	4	5	5	5	5	5	4	4	7	5	6
417	2	5	2	4	4	5	5	4	3	4	5	5	5	5	5	4	5	5	4	5	4	5	5	5	5	3	5	5	5	5	5	5	4	5	4	4	5	7	6	6
418	1	4	3	4	5	4	2	4	2	4	4	5	3	5	4	5	4	3	5	5	3	4	5	5	4	3	4	4	4	5	5	5	2	4	4	4	5	4	6	5
419	1	2	3	5	5	5	3	5	5	5	3	5	5	4	5	5	4	4	5	5	5	5	4	5	5	5	5	4	5	4	5	5	5	5	5	5	5	6	7	7
420	2	3	3	4	5	5	5	5	1	2	2	2	3	5	5	5	5	5	5	5	5	3	4	4	3	3	2	3	3	3	2	3	3	3	3	3	4	5	5	7
421	1	2	3	5	5	4	4	4	4	4	3	5	5	5	5	4	5	5	5	4	4	5	4	5	5	4	5	5	4	4	4	5	5	3	5	5	5	5	7	6
422	2	2	3	3	5	4	3	5	4	4	4	5	4	5	4	5	5	5	5	4	4	5	3	5	5	3	5	5	5	5	3	4	5	5	5	4	5	6	6	6
423	1	2	3	4	5	4	4	5	5	4	4	5	5	5	4	5	3	5	5	4	5	4	4	4	2	5	4	4	4	4	4	5	4	4	5	4	4	3	3	2
424	2	4	3	4	5	5	5	4	5	5	5	5	5	4	4	5	5	4	5	2	4	4	5	5	4	5	5	5	4	5	5	5	5	5	4	5	5	7	6	6
425	2	2	3	3	3	2	2	3	4	4	2	4	2	3	3	3	2	4	4	4	4	2	2	2	3	2	1	2	3	3	2	3	2	3	2	2	1	2	3	5
426	1	2	3	4	2	2	2	3	3	4	2	3	3	3	2	3	3	4	4	4	4	4	4	4	3	4	3	4	4	3	4	4	4	3	4	4	3	2	4	4
427	1	3	2	3	5	5	5	5	5	5	5	5	5	4	5	4	4	4	3	4	4	4	3	4	3	2	4	3	3	2	4	2	3	3	3	4	4	7	7	5
428	2	2	3	3	4	4	4	4	4	4	3	5	3	4	5	4	4	5	3	5	4	5	4	4	4	4	5	3	5	4	4	4	4	4	4	5	5	4	6	6
429	1	5	3	3	5	5	4	4	4	4	5	5	5	5	5	4	5	5	5	4	5	5	5	5	5	5	5	5	5	5	4	5	5	5	5	5	4	7	7	7
430	2	2	3	4	5	3	3	5	4	4	3	5	3	5	4	4	4	5	4	3	5	5	5	4	5	3	4	5	3	5	5	5	4	3	4	4	5	5	5	6
431	1	1	3	5	4	3	5	5	4	5	3	4	5	5	5	4	5	4	5	5	4	5	4	5	4	4	5	4	4	5	5	4	4	5	4	5	5	5	7	6
432	1	2	3	2	4	4	5	5	5	5	5	4	4	4	4	4	5	5	5	4	5	5	5	3	5	5	5	5	5	5	5	3	5	5	5	5	5	7	5	7
433	2	3	3	4	3	2	1	3	2	3	4	3	2	4	4	3	4	4	4	4	3	4	4	4	4	4	4	4	2	4	2	4	4	4	4	4	4	2	6	2
434	2	4	3	4	5	5	3	5	5	5	3	4	5	4	4	5	4	5	5	5	3	4	5	5	5	4	4	4	5	4	5	4	4	5	5	5	5	7	5	6
435	2	2	3	3	5	5	5	5	5	5	5	5	5	5	5	5	4	3	4	4	5	5	5	4	4	4	4	4	3	3	4	5	5	5	5	3	4	7	7	7
436	2	4	3	3	5	4	5	5	5	5	5	4	5	5	4	5	5	4	4	3	4	5	4	5	3	5	5	3	5	5	5	3	4	3	4	3	4	7	5	7
437	2	3	3	4	5	4	4	5	5	4	5	4	5	5	4	3	5	5	5	5	4	4	3	4	5	5	5	3	4	5	4	5	3	4	5	4	3	6	6	7
438	2	3	3	4	4	3	5	4	4	4	4	4	3	4	4	5	4	4	4	5	4	5	3	3	5	3	4	5	5	5	4	4	3	5	5	5	4	5	7	4
439	2	2	3	4	4	5	4	5	5	3	5	5	5	5	5	4	5	5	5	4	5	2	2	2	2	3	3	2	2	1	2	3	2	2	1	2	1	4	5	4
440	1	3	2	4	3	5	4	5	5	5	4	3	4	2	4	5	5	5	4	4	5	5	5	3	5	5	4	5	5	4	4	5	4	5	4	4	4	7	4	6
441	2	4	3	4	5	4	5	5	4	5	5	5	5	1	3	2	2	1	1	2	2	4	3	5	5	4	4	4	5	4	5	5	4	4	4	4	5	5	5	4
442	1	1	3	4	5	4	4	5	4	5	5	5	4	5	4	3	5	5	5	5	4	5	4	5	4	5	5	5	4	5	5	4	5	5	5	5	5	7	6	6
443	2	3	4	5	5	4	5	4	5	5	5	4	4	3	2	2	3	2	3	3	3	5	3	5	5	4	4	5	4	4	4	4	5	4	4	3	5	4	5	4
444	2	3	4	4	4	4	5	4	5	4	5	5	3	5	4	4	5	4	5	5	4	5	4	5	5	4	5	5	5	5	5	5	5	3	5	4	3	6	5	7
445	1	3	3	1	5	3	5	5	5	5	4	5	3	5	2	3	5	4	5	4	5	4	4	5	5	3	5	5	4	5	5	5	4	5	4	4	5	6	7	4
446	1	2	2	3	4	5	4	5	5	3	5	5	5	5	3	5	4	4	5	5	5	5	5	5	5	5	5	4	2	5	5	5	5	5	5	5	5	6	7	6
447	2	2	3	5	5	4	5	5	5	5	5	4	5	5	4	5	4	5	5	5	5	4	5	4	5	4	5	5	4	4	4	4	5	4	5	4	4	4	5	6
448	2	4	3	4	4	4	5	5	5	4	5	4	5	5	5	5	4	4	5	5	5	5	5	3	5	5	5	5	5	5	5	5	5	5	5	5	5	7	7	7
449	2	4	3	3	4	5	4	4	4	4	4	5	4	4	5	5	5	4	4	5	5	5	5	4	4	5	5	5	5	5	5	4	4	4	4	5	4	6	5	7
450	2	2	3	5	5	4	4	4	3	4	5	4	4	4	4	4	4	4	4	5	4	4	2	4	5	4	4	2	5	5	4	5	5	5	5	5	5	6	6	4
451	1	2	2	3	4	5	5	5	5	5	4	5	5	5	3	4	3	3	5	4	2	3	3	5	5	4	4	5	5	5	5	5	5	4	5	5	5	5	5	7
452	2	3	3	4	4	5	4	5	5	5	4	5	4	5	4	4	5	5	5	4	5	5	4	5	5	5	5	5	5	5	5	5	4	5	5	4	5	6	7	7
453	1	2	4	3	4	4	4	4	4	5	5	3	3	5	5	4	5	4	5	4	4	5	4	4	4	5	4	5	5	3	5	4	4	5	4	4	5	6	6	5
454	2	2	3	4	5	4	5	4	5	3	5	5	5	5	5	5	5	5	4	5	5	4	4	5	4	4	5	2	5	4	4	5	4	2	5	4	5	4	4	3
455	2	2	4	5	5	5	5	5	2	2	3	3	3	5	4	4	5	2	3	4	2	3	4	4	5	4	4	4	3	5	5	5	5	4	5	5	5	4	4	6
456	2	2	3	3	2	1	2	2	2	1	3	1	2	2	2	3	3	1	2	2	3	4	3	4	4	3	3	3	3	4	4	3	4	3	2	2	4	4	4	4
457	1	2	3	4	4	4	5	5	5	3	4	5	5	5	4	5	5	5	5	3	5	4	5	4	5	4	3	5	4	5	4	4	3	3	4	3	4	6	6	7
458	1	3	3	5	5	5	5	5	5	5	5	5	5	5	5	4	5	3	5	4	3	4	3	5	3	3	4	3	3	3	3	3	3	3	3	3	3	6	7	7
459	1	4	2	3	5	5	5	5	2	3	4	2	3	4	5	5	5	2	3	3	3	5	4	4	4	4	4	4	5	4	4	5	5	4	4	5	5	5	5	6
460	1	2	4	3	3	2	1	2	2	2	3	1	2	2	2	3	2	2	2	2	3	2	3	1	2	2	2	2	3	2	2	3	3	3	3	3	2	2	4	3
461	1	4	3	2	4	5	5	4	5	4	4	5	5	5	4	3	3	5	5	5	4	5	4	5	5	5	5	5	4	3	5	5	5	5	4	5	4	7	5	6
462	1	2	3	3	5	4	5	5	5	5	4	5	5	5	4	5	5	4	3	4	4	4	3	4	5	4	5	5	3	4	4	5	3	5	5	3	4	5	7	7
463	2	5	3	3	3	3	2	2	3	3	3	4	3	5	3	5	5	4	4	4	4	5	3	5	4	4	4	4	3	4	4	4	4	4	4	4	4	4	5	4
464	1	2	3	3	4	5	5	4	5	4	5	5	4	4	5	5	5	5	5	4	5	2	3	3	2	1	2	2	1	2	3	2	3	1	2	2	1	1	2	3
465	1	2	2	3	4	4	2	4	2	5	4	3	3	5	5	5	5	4	4	4	4	1	2	1	1	1	2	2	3	1	2	2	3	3	1	3	2	4	5	6
466	2	2	2	5	5	4	4	5	4	4	5	5	5	5	5	4	5	4	5	5	5	5	4	5	5	5	5	4	5	5	5	5	5	5	5	4	5	6	7	7
467	2	3	3	5	4	4	3	5	4	4	3	3	4	4	3	4	5	4	4	5	4	4	4	5	4	4	4	5	2	5	3	4	5	5	5	4	5	7	4	4
468	1	1	1	2	2	1	1	2	1	1	1	2	3	1	2	3	1	2	2	1	2	2	3	2	3	2	1	2	2	3	1	3	1	2	3	1	2	1	2	2
469	2	4	3	4	1	2	1	2	2	1	1	2	1	2	1	2	1	1	2	2	2	2	3	2	1	2	3	1	3	1	3	2	2	2	1	3	2	1	1	2
470	2	3	3	2	4	5	4	4	4	4	5	4	4	5	4	4	4	4	4	5	5	3	4	5	4	5	5	5	3	3	5	5	5	5	5	5	5	7	5	6
471	2	3	3	4	3	5	5	5	5	5	5	3	5	5	4	5	5	5	5	4	5	5	5	3	5	5	4	5	5	5	5	5	5	5	5	5	5	7	7	6
472	1	3	4	4	4	5	5	5	5	5	4	5	5	5	4	4	5	5	5	5	5	5	5	5	5	5	5	4	5	5	5	5	5	5	5	5	5	7	7	7
473	1	2	2	3	5	5	4	5	5	5	5	5	5	5	4	5	5	4	4	4	3	3	3	5	4	5	4	3	4	3	3	4	5	5	4	4	3	7	6	7
474	1	3	3	4	5	5	3	5	5	5	4	3	5	3	3	4	3	5	4	4	5	5	4	4	4	4	4	4	5	5	4	5	4	5	4	5	4	4	6	6
475	1	4	3	3	4	4	5	5	5	5	4	4	4	4	5	5	4	5	3	5	5	5	4	5	3	5	5	5	5	4	5	5	5	5	5	4	3	5	6	7
476	1	2	3	3	4	5	5	5	5	5	5	5	4	4	4	4	3	2	4	4	4	5	4	5	5	5	4	4	5	4	4	4	5	5	4	5	5	7	5	5
477	1	3	2	3	5	3	3	3	3	5	3	3	3	4	5	4	4	4	4	4	4	2	1	2	2	1	2	1	2	3	2	2	2	2	1	2	1	4	6	4
478	2	3	4	5	4	4	4	5	4	5	4	5	3	4	4	5	5	5	4	5	4	5	5	5	4	4	5	4	5	3	4	5	4	5	5	4	5	7	5	6
479	2	3	3	4	4	4	4	5	4	4	5	4	4	3	5	4	4	4	5	5	4	5	5	5	4	3	3	5	4	5	5	5	4	4	4	5	5	7	5	5
480	1	2	3	4	4	5	5	4	5	5	5	3	4	4	4	4	5	5	4	5	4	5	5	5	4	4	4	4	5	4	5	4	5	4	5	5	5	6	5	7
481	2	4	3	3	4	4	5	3	4	3	3	5	4	5	4	5	5	4	4	5	4	5	5	4	5	5	4	4	4	4	4	4	4	4	5	5	4	7	5	5
482	2	3	4	4	5	5	4	5	5	5	4	5	5	5	4	5	4	5	5	5	5	5	5	5	5	5	5	5	5	5	5	5	5	5	5	5	5	7	7	7
483	2	3	3	2	5	4	4	4	5	3	5	3	5	4	4	5	5	5	4	5	4	4	5	5	4	5	5	5	5	5	4	4	4	4	5	4	4	6	5	7
484	1	2	3	4	4	4	5	4	3	5	5	4	4	5	4	4	4	5	5	3	4	5	4	5	4	5	3	5	4	5	4	4	4	5	5	4	5	7	4	6
485	2	2	3	4	5	5	3	5	4	5	5	5	4	5	5	5	5	5	4	5	5	5	5	5	5	4	5	5	5	4	5	5	5	5	5	5	5	7	7	7
486	2	5	2	3	5	4	2	5	3	5	3	4	4	5	5	4	5	4	4	4	5	5	5	4	4	5	5	4	4	4	5	4	4	4	5	4	4	5	7	5
487	1	2	3	3	5	5	5	5	3	2	3	2	2	3	5	3	5	5	5	5	5	4	5	5	5	3	5	4	4	4	4	4	5	4	4	5	4	4	5	4
488	1	2	3	3	5	4	5	5	5	5	5	4	5	4	4	3	4	2	2	1	1	5	5	4	5	5	5	4	4	3	4	4	4	4	4	4	5	4	6	4
489	2	2	3	3	2	3	2	1	2	2	2	2	2	3	3	3	2	1	3	3	2	5	4	5	5	4	3	4	4	5	3	5	4	5	3	4	4	2	2	2
490	2	4	2	4	5	5	5	5	1	3	4	2	2	3	4	5	5	2	3	3	2	3	4	4	5	3	4	5	5	3	4	5	4	5	4	5	5	5	4	4
491	2	2	3	4	3	3	3	3	3	4	2	3	4	4	3	4	4	4	4	5	3	3	4	4	3	3	4	5	4	5	4	4	4	4	4	5	5	4	5	4
492	2	2	3	3	4	5	5	5	3	2	3	2	3	4	5	5	5	5	4	5	5	4	5	4	5	4	5	4	5	5	4	4	5	5	5	4	5	5	6	6
493	2	4	3	4	4	5	5	5	5	5	4	5	5	4	5	4	5	4	3	3	4	4	5	5	3	5	5	5	5	5	5	3	4	5	5	5	5	7	5	6
494	1	2	3	4	3	3	2	2	3	4	2	4	2	3	2	3	3	4	4	4	4	5	4	4	4	3	4	4	4	4	4	4	4	2	4	3	4	2	4	4
495	2	2	3	3	4	5	5	4	5	5	5	3	4	4	4	4	4	5	3	5	5	4	5	2	5	5	5	5	5	4	5	4	5	5	4	5	5	7	4	7
496	1	3	2	3	4	5	4	4	5	3	4	5	4	5	4	5	5	4	4	5	5	5	5	5	4	4	5	5	5	4	3	5	5	5	4	4	4	7	6	5
497	1	2	3	2	4	4	4	4	4	4	4	4	3	5	4	5	5	3	4	5	5	4	4	4	5	4	5	5	4	5	3	5	5	4	4	5	4	6	7	4
498	1	2	3	5	5	4	5	4	4	4	4	5	5	3	4	4	5	5	5	4	4	5	4	5	5	5	4	4	5	4	4	4	5	5	4	5	5	7	5	6
499	1	4	3	3	4	5	5	4	5	5	3	5	5	3	3	2	3	4	5	5	5	4	4	4	4	4	5	5	3	5	4	5	5	5	4	4	5	4	6	6
500	1	4	3	3	4	4	5	5	5	5	4	4	5	5	5	5	5	5	4	5	5	5	4	3	4	4	3	5	3	5	3	5	4	4	4	5	5	4	4	3
501	2	4	3	4	4	5	4	5	4	5	5	4	4	4	5	5	4	5	3	5	5	5	4	5	4	5	5	3	5	5	5	5	4	5	5	5	5	7	6	6
502	1	3	3	3	1	1	1	2	2	1	1	1	2	1	2	2	1	1	2	1	2	4	5	4	3	4	4	5	4	4	5	4	4	4	4	5	3	4	5	4
503	1	3	2	2	1	1	1	2	2	1	1	2	1	1	2	2	3	1	2	1	2	4	4	3	4	4	4	5	5	4	5	4	5	5	4	4	4	4	5	4
504	1	2	2	2	5	5	5	5	3	1	2	1	3	4	4	3	5	5	5	5	5	4	5	4	5	5	5	4	4	4	5	4	5	3	4	5	4	4	6	5
505	2	4	3	4	5	4	5	4	5	5	3	4	5	4	4	5	4	5	4	5	4	5	3	5	5	3	5	5	5	5	5	5	5	5	5	4	4	5	7	6
